# Supplementary material for: Autoantibodies against PIP4K2B and AKT3 Are Associated with Skin and Lung Fibrosis in Patients with Systemic Sclerosis
Source: Int J Mol Sci. 2023 Mar 15;24(6):5629. doi: 10.3390/ijms24065629 (PMC10051301; doi:10.3390/ijms24065629)
Supplement: Supplementary file 1 [file ijms-24-05629-s001.zip]

Archive with 1 entries (1 files):
- ijms-2262389-supplementary.pdf
